# Supplementary material for: The signaling role of feedback in the repeated public goods game: Experimental evidence from the laboratory
Source: PLoS One. 2024 Feb 29;19(2):e0299196. doi: 10.1371/journal.pone.0299196 (PMC10903900; doi:10.1371/journal.pone.0299196)
Supplement: S1 Data — (CSV) [file pone.0299196.s002.csv]

subject	id	Period	group	DF	Contribution	OtherContri	Type
97	1	1	1	0	5	2	OT
97	1	2	1	0	2	4	OT
97	1	3	1	0	5	1	OT
97	1	4	1	0	1	6	OT
97	1	5	1	0	0	3	OT
97	1	6	1	0	0	3	OT
97	1	7	1	0	0	2	OT
97	1	8	1	0	4	0	OT
97	1	9	1	0	1	2	OT
97	1	10	1	0	1	8	OT
97	1	11	1	0	1	9	OT
97	1	12	1	0	3	10	OT
97	1	13	1	0	4	9	OT
97	1	14	1	0	0	9	OT
97	1	15	1	0	1	8	OT
97	1	16	1	0	1	4	OT
97	1	17	1	0	1	3	OT
97	1	18	1	0	2	4	OT
97	1	19	1	0	0	5	OT
97	1	20	1	0	0	1	OT
98	2	1	3	0	2	3	OT
98	2	2	3	0	1	6	OT
98	2	3	3	0	2	6	OT
98	2	4	3	0	1	6	OT
98	2	5	3	0	0	2	OT
98	2	6	3	0	1	0	OT
98	2	7	3	0	0	3	OT
98	2	8	3	0	1	3	OT
98	2	9	3	0	1	3	OT
98	2	10	3	0	1	1	OT
98	2	11	3	0	0	1	OT
98	2	12	3	0	0	1	OT
98	2	13	3	0	1	0	OT
98	2	14	3	0	0	0	OT
98	2	15	3	0	0	0	OT
98	2	16	3	0	0	0	OT
98	2	17	3	0	0	0	OT
98	2	18	3	0	0	0	OT
98	2	19	3	0	0	0	OT
98	2	20	3	0	0	0	OT
99	3	1	2	0	0	5	CC
99	3	2	2	0	1	5	CC
99	3	3	2	0	0	7	CC
99	3	4	2	0	0	2	CC
99	3	5	2	0	0	2	CC
99	3	6	2	0	0	0	CC
99	3	7	2	0	0	0	CC
99	3	8	2	0	0	2	CC
99	3	9	2	0	0	1	CC
99	3	10	2	0	0	1	CC
99	3	11	2	0	0	0	CC
99	3	12	2	0	0	0	CC
99	3	13	2	0	0	0	CC
99	3	14	2	0	0	0	CC
99	3	15	2	0	0	0	CC
99	3	16	2	0	0	0	CC
99	3	17	2	0	0	0	CC
99	3	18	2	0	0	0	CC
99	3	19	2	0	0	0	CC
99	3	20	2	0	0	0	CC
100	4	1	2	0	0	5	OT
100	4	2	2	0	2	4	OT
100	4	3	2	0	2	5	OT
100	4	4	2	0	1	1	OT
100	4	5	2	0	1	1	OT
100	4	6	2	0	0	0	OT
100	4	7	2	0	0	0	OT
100	4	8	2	0	0	2	OT
100	4	9	2	0	1	0	OT
100	4	10	2	0	0	1	OT
100	4	11	2	0	0	0	OT
100	4	12	2	0	0	0	OT
100	4	13	2	0	0	0	OT
100	4	14	2	0	0	0	OT
100	4	15	2	0	0	0	OT
100	4	16	2	0	0	0	OT
100	4	17	2	0	0	0	OT
100	4	18	2	0	0	0	OT
100	4	19	2	0	0	0	OT
100	4	20	2	0	0	0	OT
101	5	1	2	0	5	0	CC
101	5	2	2	0	3	3	CC
101	5	3	2	0	5	2	CC
101	5	4	2	0	1	1	CC
101	5	5	2	0	1	1	CC
101	5	6	2	0	0	0	CC
101	5	7	2	0	0	0	CC
101	5	8	2	0	2	0	CC
101	5	9	2	0	0	1	CC
101	5	10	2	0	1	0	CC
101	5	11	2	0	0	0	CC
101	5	12	2	0	0	0	CC
101	5	13	2	0	0	0	CC
101	5	14	2	0	0	0	CC
101	5	15	2	0	0	0	CC
101	5	16	2	0	0	0	CC
101	5	17	2	0	0	0	CC
101	5	18	2	0	0	0	CC
101	5	19	2	0	0	0	CC
101	5	20	2	0	0	0	CC
102	6	1	3	0	2	3	CC
102	6	2	3	0	2	5	CC
102	6	3	3	0	2	6	CC
102	6	4	3	0	3	4	CC
102	6	5	3	0	0	2	CC
102	6	6	3	0	0	1	CC
102	6	7	3	0	2	1	CC
102	6	8	3	0	2	2	CC
102	6	9	3	0	0	4	CC
102	6	10	3	0	1	1	CC
102	6	11	3	0	0	1	CC
102	6	12	3	0	0	1	CC
102	6	13	3	0	0	1	CC
102	6	14	3	0	0	0	CC
102	6	15	3	0	0	0	CC
102	6	16	3	0	0	0	CC
102	6	17	3	0	0	0	CC
102	6	18	3	0	0	0	CC
102	6	19	3	0	0	0	CC
102	6	20	3	0	0	0	CC
103	7	1	1	0	0	7	CC
103	7	2	1	0	0	6	CC
103	7	3	1	0	0	6	CC
103	7	4	1	0	3	4	CC
103	7	5	1	0	0	3	CC
103	7	6	1	0	0	3	CC
103	7	7	1	0	0	2	CC
103	7	8	1	0	0	4	CC
103	7	9	1	0	0	3	CC
103	7	10	1	0	6	3	CC
103	7	11	1	0	5	5	CC
103	7	12	1	0	4	9	CC
103	7	13	1	0	2	11	CC
103	7	14	1	0	3	6	CC
103	7	15	1	0	3	6	CC
103	7	16	1	0	0	5	CC
103	7	17	1	0	3	1	CC
103	7	18	1	0	1	5	CC
103	7	19	1	0	2	3	CC
103	7	20	1	0	0	1	CC
104	8	1	1	0	0	7	CC
104	8	2	1	0	1	5	CC
104	8	3	1	0	1	5	CC
104	8	4	1	0	1	6	CC
104	8	5	1	0	2	1	CC
104	8	6	1	0	0	3	CC
104	8	7	1	0	1	1	CC
104	8	8	1	0	0	4	CC
104	8	9	1	0	1	2	CC
104	8	10	1	0	1	8	CC
104	8	11	1	0	2	8	CC
104	8	12	1	0	2	11	CC
104	8	13	1	0	3	10	CC
104	8	14	1	0	3	6	CC
104	8	15	1	0	2	7	CC
104	8	16	1	0	2	3	CC
104	8	17	1	0	0	4	CC
104	8	18	1	0	1	5	CC
104	8	19	1	0	1	4	CC
104	8	20	1	0	0	1	CC
105	9	1	1	0	2	5	CC
105	9	2	1	0	3	3	CC
105	9	3	1	0	0	6	CC
105	9	4	1	0	2	5	CC
105	9	5	1	0	1	2	CC
105	9	6	1	0	3	0	CC
105	9	7	1	0	1	1	CC
105	9	8	1	0	0	4	CC
105	9	9	1	0	1	2	CC
105	9	10	1	0	1	8	CC
105	9	11	1	0	2	8	CC
105	9	12	1	0	4	9	CC
105	9	13	1	0	4	9	CC
105	9	14	1	0	3	6	CC
105	9	15	1	0	3	6	CC
105	9	16	1	0	2	3	CC
105	9	17	1	0	0	4	CC
105	9	18	1	0	2	4	CC
105	9	19	1	0	2	3	CC
105	9	20	1	0	1	0	CC
106	10	1	3	0	0	5	OT
106	10	2	3	0	2	5	OT
106	10	3	3	0	1	7	OT
106	10	4	3	0	2	5	OT
106	10	5	3	0	1	1	OT
106	10	6	3	0	0	1	OT
106	10	7	3	0	1	2	OT
106	10	8	3	0	0	4	OT
106	10	9	3	0	1	3	OT
106	10	10	3	0	0	2	OT
106	10	11	3	0	1	0	OT
106	10	12	3	0	0	1	OT
106	10	13	3	0	0	1	OT
106	10	14	3	0	0	0	OT
106	10	15	3	0	0	0	OT
106	10	16	3	0	0	0	OT
106	10	17	3	0	0	0	OT
106	10	18	3	0	0	0	OT
106	10	19	3	0	0	0	OT
106	10	20	3	0	0	0	OT
107	11	1	2	0	0	5	FR
107	11	2	2	0	0	6	FR
107	11	3	2	0	0	7	FR
107	11	4	2	0	0	2	FR
107	11	5	2	0	0	2	FR
107	11	6	2	0	0	0	FR
107	11	7	2	0	0	0	FR
107	11	8	2	0	0	2	FR
107	11	9	2	0	0	1	FR
107	11	10	2	0	0	1	FR
107	11	11	2	0	0	0	FR
107	11	12	2	0	0	0	FR
107	11	13	2	0	0	0	FR
107	11	14	2	0	0	0	FR
107	11	15	2	0	0	0	FR
107	11	16	2	0	0	0	FR
107	11	17	2	0	0	0	FR
107	11	18	2	0	0	0	FR
107	11	19	2	0	0	0	FR
107	11	20	2	0	0	0	FR
108	12	1	3	0	1	4	CC
108	12	2	3	0	2	5	CC
108	12	3	3	0	3	5	CC
108	12	4	3	0	1	6	CC
108	12	5	3	0	1	1	CC
108	12	6	3	0	0	1	CC
108	12	7	3	0	0	3	CC
108	12	8	3	0	1	3	CC
108	12	9	3	0	2	2	CC
108	12	10	3	0	0	2	CC
108	12	11	3	0	0	1	CC
108	12	12	3	0	1	0	CC
108	12	13	3	0	0	1	CC
108	12	14	3	0	0	0	CC
108	12	15	3	0	0	0	CC
108	12	16	3	0	0	0	CC
108	12	17	3	0	0	0	CC
108	12	18	3	0	0	0	CC
108	12	19	3	0	0	0	CC
108	12	20	3	0	0	0	CC
109	13	1	6	1	0	20	FR
109	13	2	6	1	0	22	FR
109	13	3	6	1	0	19	FR
109	13	4	6	1	0	19	FR
109	13	5	6	1	0	23	FR
109	13	6	6	1	0	18	FR
109	13	7	6	1	0	17	FR
109	13	8	6	1	1	10	FR
109	13	9	6	1	0	10	FR
109	13	10	6	1	0	10	FR
109	13	11	6	1	1	5	FR
109	13	12	6	1	0	10	FR
109	13	13	6	1	1	7	FR
109	13	14	6	1	0	13	FR
109	13	15	6	1	0	14	FR
109	13	16	6	1	0	19	FR
109	13	17	6	1	0	17	FR
109	13	18	6	1	0	12	FR
109	13	19	6	1	0	10	FR
109	13	20	6	1	0	2	FR
110	14	1	4	1	0	4	OT
110	14	2	4	1	0	1	OT
110	14	3	4	1	0	15	OT
110	14	4	4	1	0	0	OT
110	14	5	4	1	0	1	OT
110	14	6	4	1	0	0	OT
110	14	7	4	1	13	0	OT
110	14	8	4	1	13	2	OT
110	14	9	4	1	0	6	OT
110	14	10	4	1	0	3	OT
110	14	11	4	1	0	1	OT
110	14	12	4	1	0	0	OT
110	14	13	4	1	0	0	OT
110	14	14	4	1	13	0	OT
110	14	15	4	1	13	1	OT
110	14	16	4	1	0	6	OT
110	14	17	4	1	0	3	OT
110	14	18	4	1	0	1	OT
110	14	19	4	1	0	0	OT
110	14	20	4	1	0	0	OT
111	15	1	6	1	3	17	CC
111	15	2	6	1	6	16	CC
111	15	3	6	1	9	10	CC
111	15	4	6	1	6	13	CC
111	15	5	6	1	8	15	CC
111	15	6	6	1	9	9	CC
111	15	7	6	1	6	11	CC
111	15	8	6	1	6	5	CC
111	15	9	6	1	3	7	CC
111	15	10	6	1	5	5	CC
111	15	11	6	1	3	3	CC
111	15	12	6	1	0	10	CC
111	15	13	6	1	2	6	CC
111	15	14	6	1	3	10	CC
111	15	15	6	1	4	10	CC
111	15	16	6	1	4	15	CC
111	15	17	6	1	5	12	CC
111	15	18	6	1	5	7	CC
111	15	19	6	1	3	7	CC
111	15	20	6	1	0	2	CC
112	16	1	4	1	0	4	OT
112	16	2	4	1	1	0	OT
112	16	3	4	1	0	15	OT
112	16	4	4	1	0	0	OT
112	16	5	4	1	0	1	OT
112	16	6	4	1	0	0	OT
112	16	7	4	1	0	13	OT
112	16	8	4	1	2	13	OT
112	16	9	4	1	2	4	OT
112	16	10	4	1	3	0	OT
112	16	11	4	1	0	1	OT
112	16	12	4	1	0	0	OT
112	16	13	4	1	0	0	OT
112	16	14	4	1	0	13	OT
112	16	15	4	1	0	14	OT
112	16	16	4	1	2	4	OT
112	16	17	4	1	1	2	OT
112	16	18	4	1	1	0	OT
112	16	19	4	1	0	0	OT
112	16	20	4	1	0	0	OT
113	17	1	5	1	5	29	FR
113	17	2	5	1	7	40	FR
113	17	3	5	1	10	30	FR
113	17	4	5	1	5	11	FR
113	17	5	5	1	5	12	FR
113	17	6	5	1	0	2	FR
113	17	7	5	1	0	16	FR
113	17	8	5	1	0	22	FR
113	17	9	5	1	5	27	FR
113	17	10	5	1	0	40	FR
113	17	11	5	1	5	30	FR
113	17	12	5	1	0	9	FR
113	17	13	5	1	5	6	FR
113	17	14	5	1	0	5	FR
113	17	15	5	1	0	5	FR
113	17	16	5	1	0	3	FR
113	17	17	5	1	0	2	FR
113	17	18	5	1	0	0	FR
113	17	19	5	1	0	1	FR
113	17	20	5	1	0	0	FR
114	18	1	4	1	2	2	CC
114	18	2	4	1	0	1	CC
114	18	3	4	1	0	15	CC
114	18	4	4	1	0	0	CC
114	18	5	4	1	0	1	CC
114	18	6	4	1	0	0	CC
114	18	7	4	1	0	13	CC
114	18	8	4	1	0	15	CC
114	18	9	4	1	0	6	CC
114	18	10	4	1	0	3	CC
114	18	11	4	1	0	1	CC
114	18	12	4	1	0	0	CC
114	18	13	4	1	0	0	CC
114	18	14	4	1	0	13	CC
114	18	15	4	1	0	14	CC
114	18	16	4	1	0	6	CC
114	18	17	4	1	0	3	CC
114	18	18	4	1	0	1	CC
114	18	19	4	1	0	0	CC
114	18	20	4	1	0	0	CC
115	19	1	5	1	20	14	CC
115	19	2	5	1	20	27	CC
115	19	3	5	1	20	20	CC
115	19	4	5	1	0	16	CC
115	19	5	5	1	0	17	CC
115	19	6	5	1	0	2	CC
115	19	7	5	1	10	6	CC
115	19	8	5	1	16	6	CC
115	19	9	5	1	20	12	CC
115	19	10	5	1	20	20	CC
115	19	11	5	1	20	15	CC
115	19	12	5	1	0	9	CC
115	19	13	5	1	0	11	CC
115	19	14	5	1	0	5	CC
115	19	15	5	1	0	5	CC
115	19	16	5	1	0	3	CC
115	19	17	5	1	0	2	CC
115	19	18	5	1	0	0	CC
115	19	19	5	1	0	1	CC
115	19	20	5	1	0	0	CC
116	20	1	5	1	4	30	OT
116	20	2	5	1	10	37	OT
116	20	3	5	1	0	40	OT
116	20	4	5	1	1	15	OT
116	20	5	5	1	10	7	OT
116	20	6	5	1	0	2	OT
116	20	7	5	1	6	10	OT
116	20	8	5	1	4	18	OT
116	20	9	5	1	2	30	OT
116	20	10	5	1	10	30	OT
116	20	11	5	1	2	33	OT
116	20	12	5	1	4	5	OT
116	20	13	5	1	6	5	OT
116	20	14	5	1	2	3	OT
116	20	15	5	1	5	0	OT
116	20	16	5	1	0	3	OT
116	20	17	5	1	2	0	OT
116	20	18	5	1	0	0	OT
116	20	19	5	1	1	0	OT
116	20	20	5	1	0	0	OT
117	21	1	4	1	2	2	CC
117	21	2	4	1	0	1	CC
117	21	3	4	1	15	0	CC
117	21	4	4	1	0	0	CC
117	21	5	4	1	1	0	CC
117	21	6	4	1	0	0	CC
117	21	7	4	1	0	13	CC
117	21	8	4	1	0	15	CC
117	21	9	4	1	4	2	CC
117	21	10	4	1	0	3	CC
117	21	11	4	1	1	0	CC
117	21	12	4	1	0	0	CC
117	21	13	4	1	0	0	CC
117	21	14	4	1	0	13	CC
117	21	15	4	1	1	13	CC
117	21	16	4	1	4	2	CC
117	21	17	4	1	2	1	CC
117	21	18	4	1	0	1	CC
117	21	19	4	1	0	0	CC
117	21	20	4	1	0	0	CC
118	22	1	6	1	2	18	OT
118	22	2	6	1	1	21	OT
118	22	3	6	1	0	19	OT
118	22	4	6	1	1	18	OT
118	22	5	6	1	5	18	OT
118	22	6	6	1	1	17	OT
118	22	7	6	1	0	17	OT
118	22	8	6	1	1	10	OT
118	22	9	6	1	3	7	OT
118	22	10	6	1	0	10	OT
118	22	11	6	1	1	5	OT
118	22	12	6	1	2	8	OT
118	22	13	6	1	5	3	OT
118	22	14	6	1	0	13	OT
118	22	15	6	1	5	9	OT
118	22	16	6	1	6	13	OT
118	22	17	6	1	7	10	OT
118	22	18	6	1	1	11	OT
118	22	19	6	1	5	5	OT
118	22	20	6	1	0	2	OT
119	23	1	5	1	5	29	CC
119	23	2	5	1	10	37	CC
119	23	3	5	1	10	30	CC
119	23	4	5	1	10	6	CC
119	23	5	5	1	2	15	CC
119	23	6	5	1	2	0	CC
119	23	7	5	1	0	16	CC
119	23	8	5	1	2	20	CC
119	23	9	5	1	5	27	CC
119	23	10	5	1	10	30	CC
119	23	11	5	1	8	27	CC
119	23	12	5	1	5	4	CC
119	23	13	5	1	0	11	CC
119	23	14	5	1	3	2	CC
119	23	15	5	1	0	5	CC
119	23	16	5	1	3	0	CC
119	23	17	5	1	0	2	CC
119	23	18	5	1	0	0	CC
119	23	19	5	1	0	1	CC
119	23	20	5	1	0	0	CC
120	24	1	6	1	15	5	CC
120	24	2	6	1	15	7	CC
120	24	3	6	1	10	9	CC
120	24	4	6	1	12	7	CC
120	24	5	6	1	10	13	CC
120	24	6	6	1	8	10	CC
120	24	7	6	1	11	6	CC
120	24	8	6	1	3	8	CC
120	24	9	6	1	4	6	CC
120	24	10	6	1	5	5	CC
120	24	11	6	1	1	5	CC
120	24	12	6	1	8	2	CC
120	24	13	6	1	0	8	CC
120	24	14	6	1	10	3	CC
120	24	15	6	1	5	9	CC
120	24	16	6	1	9	10	CC
120	24	17	6	1	5	12	CC
120	24	18	6	1	6	6	CC
120	24	19	6	1	2	8	CC
120	24	20	6	1	2	0	CC
121	25	1	8	1	2	6	OT
121	25	2	8	1	3	6	OT
121	25	3	8	1	1	6	OT
121	25	4	8	1	2	0	OT
121	25	5	8	1	0	1	OT
121	25	6	8	1	0	0	OT
121	25	7	8	1	0	0	OT
121	25	8	8	1	0	10	OT
121	25	9	8	1	2	3	OT
121	25	10	8	1	0	2	OT
121	25	11	8	1	0	1	OT
121	25	12	8	1	0	0	OT
121	25	13	8	1	1	0	OT
121	25	14	8	1	0	0	OT
121	25	15	8	1	0	1	OT
121	25	16	8	1	0	0	OT
121	25	17	8	1	0	0	OT
121	25	18	8	1	0	0	OT
121	25	19	8	1	0	0	OT
121	25	20	8	1	0	0	OT
122	26	1	9	1	1	29	FR
122	26	2	9	1	2	31	FR
122	26	3	9	1	2	29	FR
122	26	4	9	1	0	30	FR
122	26	5	9	1	0	31	FR
122	26	6	9	1	0	12	FR
122	26	7	9	1	0	2	FR
122	26	8	9	1	0	20	FR
122	26	9	9	1	3	27	FR
122	26	10	9	1	0	28	FR
122	26	11	9	1	4	28	FR
122	26	12	9	1	0	26	FR
122	26	13	9	1	4	27	FR
122	26	14	9	1	0	34	FR
122	26	15	9	1	4	28	FR
122	26	16	9	1	0	27	FR
122	26	17	9	1	4	24	FR
122	26	18	9	1	0	27	FR
122	26	19	9	1	4	24	FR
122	26	20	9	1	0	25	FR
123	27	1	7	1	2	26	OT
123	27	2	7	1	4	19	OT
123	27	3	7	1	6	18	OT
123	27	4	7	1	2	12	OT
123	27	5	7	1	2	13	OT
123	27	6	7	1	6	9	OT
123	27	7	7	1	6	10	OT
123	27	8	7	1	8	15	OT
123	27	9	7	1	8	19	OT
123	27	10	7	1	8	19	OT
123	27	11	7	1	5	10	OT
123	27	12	7	1	8	10	OT
123	27	13	7	1	11	2	OT
123	27	14	7	1	0	9	OT
123	27	15	7	1	0	3	OT
123	27	16	7	1	0	3	OT
123	27	17	7	1	15	3	OT
123	27	18	7	1	0	8	OT
123	27	19	7	1	2	2	OT
123	27	20	7	1	0	2	OT
124	28	1	7	1	8	20	FR
124	28	2	7	1	5	18	FR
124	28	3	7	1	3	21	FR
124	28	4	7	1	5	9	FR
124	28	5	7	1	0	15	FR
124	28	6	7	1	3	12	FR
124	28	7	7	1	3	13	FR
124	28	8	7	1	5	18	FR
124	28	9	7	1	6	21	FR
124	28	10	7	1	8	19	FR
124	28	11	7	1	0	15	FR
124	28	12	7	1	4	14	FR
124	28	13	7	1	1	12	FR
124	28	14	7	1	4	5	FR
124	28	15	7	1	0	3	FR
124	28	16	7	1	0	3	FR
124	28	17	7	1	2	16	FR
124	28	18	7	1	5	3	FR
124	28	19	7	1	1	3	FR
124	28	20	7	1	2	0	FR
125	29	1	8	1	0	8	OT
125	29	2	8	1	0	9	OT
125	29	3	8	1	0	7	OT
125	29	4	8	1	0	2	OT
125	29	5	8	1	0	1	OT
125	29	6	8	1	0	0	OT
125	29	7	8	1	0	0	OT
125	29	8	8	1	10	0	OT
125	29	9	8	1	0	5	OT
125	29	10	8	1	0	2	OT
125	29	11	8	1	0	1	OT
125	29	12	8	1	0	0	OT
125	29	13	8	1	0	1	OT
125	29	14	8	1	0	0	OT
125	29	15	8	1	0	1	OT
125	29	16	8	1	0	0	OT
125	29	17	8	1	0	0	OT
125	29	18	8	1	0	0	OT
125	29	19	8	1	0	0	OT
125	29	20	8	1	0	0	OT
126	30	1	7	1	10	18	CC
126	30	2	7	1	9	14	CC
126	30	3	7	1	13	11	CC
126	30	4	7	1	5	9	CC
126	30	5	7	1	8	7	CC
126	30	6	7	1	3	12	CC
126	30	7	7	1	4	12	CC
126	30	8	7	1	8	15	CC
126	30	9	7	1	10	17	CC
126	30	10	7	1	9	18	CC
126	30	11	7	1	8	7	CC
126	30	12	7	1	5	13	CC
126	30	13	7	1	0	13	CC
126	30	14	7	1	5	4	CC
126	30	15	7	1	3	0	CC
126	30	16	7	1	1	2	CC
126	30	17	7	1	1	17	CC
126	30	18	7	1	3	5	CC
126	30	19	7	1	1	3	CC
126	30	20	7	1	0	2	CC
127	31	1	8	1	0	8	FR
127	31	2	8	1	0	9	FR
127	31	3	8	1	0	7	FR
127	31	4	8	1	0	2	FR
127	31	5	8	1	0	1	FR
127	31	6	8	1	0	0	FR
127	31	7	8	1	0	0	FR
127	31	8	8	1	0	10	FR
127	31	9	8	1	0	5	FR
127	31	10	8	1	0	2	FR
127	31	11	8	1	0	1	FR
127	31	12	8	1	0	0	FR
127	31	13	8	1	0	1	FR
127	31	14	8	1	0	0	FR
127	31	15	8	1	0	1	FR
127	31	16	8	1	0	0	FR
127	31	17	8	1	0	0	FR
127	31	18	8	1	0	0	FR
127	31	19	8	1	0	0	FR
127	31	20	8	1	0	0	FR
128	32	1	9	1	0	30	FR
128	32	2	9	1	2	31	FR
128	32	3	9	1	0	31	FR
128	32	4	9	1	1	29	FR
128	32	5	9	1	3	28	FR
128	32	6	9	1	4	8	FR
128	32	7	9	1	0	2	FR
128	32	8	9	1	0	20	FR
128	32	9	9	1	5	25	FR
128	32	10	9	1	0	28	FR
128	32	11	9	1	3	29	FR
128	32	12	9	1	1	25	FR
128	32	13	9	1	2	29	FR
128	32	14	9	1	5	29	FR
128	32	15	9	1	0	32	FR
128	32	16	9	1	0	27	FR
128	32	17	9	1	0	28	FR
128	32	18	9	1	0	27	FR
128	32	19	9	1	0	28	FR
128	32	20	9	1	0	25	FR
129	33	1	8	1	6	2	CC
129	33	2	8	1	6	3	CC
129	33	3	8	1	6	1	CC
129	33	4	8	1	0	2	CC
129	33	5	8	1	1	0	CC
129	33	6	8	1	0	0	CC
129	33	7	8	1	0	0	CC
129	33	8	8	1	0	10	CC
129	33	9	8	1	3	2	CC
129	33	10	8	1	2	0	CC
129	33	11	8	1	1	0	CC
129	33	12	8	1	0	0	CC
129	33	13	8	1	0	1	CC
129	33	14	8	1	0	0	CC
129	33	15	8	1	1	0	CC
129	33	16	8	1	0	0	CC
129	33	17	8	1	0	0	CC
129	33	18	8	1	0	0	CC
129	33	19	8	1	0	0	CC
129	33	20	8	1	0	0	CC
130	34	1	9	1	9	21	CC
130	34	2	9	1	9	24	CC
130	34	3	9	1	9	22	CC
130	34	4	9	1	9	21	CC
130	34	5	9	1	8	23	CC
130	34	6	9	1	8	4	CC
130	34	7	9	1	2	0	CC
130	34	8	9	1	0	20	CC
130	34	9	9	1	2	28	CC
130	34	10	9	1	8	20	CC
130	34	11	9	1	5	27	CC
130	34	12	9	1	5	21	CC
130	34	13	9	1	5	26	CC
130	34	14	9	1	9	25	CC
130	34	15	9	1	8	24	CC
130	34	16	9	1	7	20	CC
130	34	17	9	1	4	24	CC
130	34	18	9	1	7	20	CC
130	34	19	9	1	4	24	CC
130	34	20	9	1	5	20	CC
131	35	1	9	1	20	10	CC
131	35	2	9	1	20	13	CC
131	35	3	9	1	20	11	CC
131	35	4	9	1	20	10	CC
131	35	5	9	1	20	11	CC
131	35	6	9	1	0	12	CC
131	35	7	9	1	0	2	CC
131	35	8	9	1	20	0	CC
131	35	9	9	1	20	10	CC
131	35	10	9	1	20	8	CC
131	35	11	9	1	20	12	CC
131	35	12	9	1	20	6	CC
131	35	13	9	1	20	11	CC
131	35	14	9	1	20	14	CC
131	35	15	9	1	20	12	CC
131	35	16	9	1	20	7	CC
131	35	17	9	1	20	8	CC
131	35	18	9	1	20	7	CC
131	35	19	9	1	20	8	CC
131	35	20	9	1	20	5	CC
132	36	1	7	1	8	20	CC
132	36	2	7	1	5	18	CC
132	36	3	7	1	2	22	CC
132	36	4	7	1	2	12	CC
132	36	5	7	1	5	10	CC
132	36	6	7	1	3	12	CC
132	36	7	7	1	3	13	CC
132	36	8	7	1	2	21	CC
132	36	9	7	1	3	24	CC
132	36	10	7	1	2	25	CC
132	36	11	7	1	2	13	CC
132	36	12	7	1	1	17	CC
132	36	13	7	1	1	12	CC
132	36	14	7	1	0	9	CC
132	36	15	7	1	0	3	CC
132	36	16	7	1	2	1	CC
132	36	17	7	1	0	18	CC
132	36	18	7	1	0	8	CC
132	36	19	7	1	0	4	CC
132	36	20	7	1	0	2	CC
133	37	1	11	0	0	27	FR
133	37	2	11	0	4	31	FR
133	37	3	11	0	3	36	FR
133	37	4	11	0	0	20	FR
133	37	5	11	0	4	11	FR
133	37	6	11	0	0	5	FR
133	37	7	11	0	0	10	FR
133	37	8	11	0	2	24	FR
133	37	9	11	0	2	27	FR
133	37	10	11	0	1	22	FR
133	37	11	11	0	1	27	FR
133	37	12	11	0	2	20	FR
133	37	13	11	0	0	7	FR
133	37	14	11	0	4	0	FR
133	37	15	11	0	0	2	FR
133	37	16	11	0	0	0	FR
133	37	17	11	0	0	3	FR
133	37	18	11	0	0	1	FR
133	37	19	11	0	0	0	FR
133	37	20	11	0	0	0	FR
134	38	1	12	0	0	16	CC
134	38	2	12	0	1	26	CC
134	38	3	12	0	3	20	CC
134	38	4	12	0	2	26	CC
134	38	5	12	0	2	27	CC
134	38	6	12	0	2	30	CC
134	38	7	12	0	4	35	CC
134	38	8	12	0	6	25	CC
134	38	9	12	0	2	26	CC
134	38	10	12	0	2	30	CC
134	38	11	12	0	2	23	CC
134	38	12	12	0	1	21	CC
134	38	13	12	0	1	24	CC
134	38	14	12	0	1	20	CC
134	38	15	12	0	1	29	CC
134	38	16	12	0	2	19	CC
134	38	17	12	0	1	14	CC
134	38	18	12	0	0	31	CC
134	38	19	12	0	0	5	CC
134	38	20	12	0	0	6	CC
135	39	1	11	0	10	17	CC
135	39	2	11	0	6	29	CC
135	39	3	11	0	7	32	CC
135	39	4	11	0	10	10	CC
135	39	5	11	0	7	8	CC
135	39	6	11	0	0	5	CC
135	39	7	11	0	10	0	CC
135	39	8	11	0	7	19	CC
135	39	9	11	0	10	19	CC
135	39	10	11	0	20	3	CC
135	39	11	11	0	20	8	CC
135	39	12	11	0	5	17	CC
135	39	13	11	0	0	7	CC
135	39	14	11	0	0	4	CC
135	39	15	11	0	0	2	CC
135	39	16	11	0	0	0	CC
135	39	17	11	0	0	3	CC
135	39	18	11	0	0	1	CC
135	39	19	11	0	0	0	CC
135	39	20	11	0	0	0	CC
136	40	1	10	0	0	17	CC
136	40	2	10	0	5	3	CC
136	40	3	10	0	0	3	CC
136	40	4	10	0	1	0	CC
136	40	5	10	0	0	1	CC
136	40	6	10	0	0	0	CC
136	40	7	10	0	5	0	CC
136	40	8	10	0	0	4	CC
136	40	9	10	0	1	2	CC
136	40	10	10	0	3	2	CC
136	40	11	10	0	2	2	CC
136	40	12	10	0	0	2	CC
136	40	13	10	0	0	0	CC
136	40	14	10	0	5	0	CC
136	40	15	10	0	0	1	CC
136	40	16	10	0	0	0	CC
136	40	17	10	0	0	0	CC
136	40	18	10	0	0	0	CC
136	40	19	10	0	0	0	CC
136	40	20	10	0	0	0	CC
137	41	1	12	0	2	14	FR
137	41	2	12	0	8	19	FR
137	41	3	12	0	5	18	FR
137	41	4	12	0	6	22	FR
137	41	5	12	0	7	22	FR
137	41	6	12	0	8	24	FR
137	41	7	12	0	8	31	FR
137	41	8	12	0	8	23	FR
137	41	9	12	0	9	19	FR
137	41	10	12	0	5	27	FR
137	41	11	12	0	6	19	FR
137	41	12	12	0	7	15	FR
137	41	13	12	0	3	22	FR
137	41	14	12	0	4	17	FR
137	41	15	12	0	1	29	FR
137	41	16	12	0	2	19	FR
137	41	17	12	0	3	12	FR
137	41	18	12	0	10	21	FR
137	41	19	12	0	0	5	FR
137	41	20	12	0	1	5	FR
138	42	1	11	0	7	20	OT
138	42	2	11	0	5	30	OT
138	42	3	11	0	9	30	OT
138	42	4	11	0	10	10	OT
138	42	5	11	0	4	11	OT
138	42	6	11	0	5	0	OT
138	42	7	11	0	0	10	OT
138	42	8	11	0	7	19	OT
138	42	9	11	0	7	22	OT
138	42	10	11	0	2	21	OT
138	42	11	11	0	7	21	OT
138	42	12	11	0	5	17	OT
138	42	13	11	0	7	0	OT
138	42	14	11	0	0	4	OT
138	42	15	11	0	2	0	OT
138	42	16	11	0	0	0	OT
138	42	17	11	0	3	0	OT
138	42	18	11	0	1	0	OT
138	42	19	11	0	0	0	OT
138	42	20	11	0	0	0	OT
139	43	1	10	0	0	17	OT
139	43	2	10	0	0	8	OT
139	43	3	10	0	1	2	OT
139	43	4	10	0	0	1	OT
139	43	5	10	0	0	1	OT
139	43	6	10	0	0	0	OT
139	43	7	10	0	0	5	OT
139	43	8	10	0	1	3	OT
139	43	9	10	0	1	2	OT
139	43	10	10	0	0	5	OT
139	43	11	10	0	0	4	OT
139	43	12	10	0	0	2	OT
139	43	13	10	0	0	0	OT
139	43	14	10	0	0	5	OT
139	43	15	10	0	0	1	OT
139	43	16	10	0	0	0	OT
139	43	17	10	0	0	0	OT
139	43	18	10	0	0	0	OT
139	43	19	10	0	0	0	OT
139	43	20	10	0	0	0	OT
140	44	1	11	0	10	17	FR
140	44	2	11	0	20	15	FR
140	44	3	11	0	20	19	FR
140	44	4	11	0	0	20	FR
140	44	5	11	0	0	15	FR
140	44	6	11	0	0	5	FR
140	44	7	11	0	0	10	FR
140	44	8	11	0	10	16	FR
140	44	9	11	0	10	19	FR
140	44	10	11	0	0	23	FR
140	44	11	11	0	0	28	FR
140	44	12	11	0	10	12	FR
140	44	13	11	0	0	7	FR
140	44	14	11	0	0	4	FR
140	44	15	11	0	0	2	FR
140	44	16	11	0	0	0	FR
140	44	17	11	0	0	3	FR
140	44	18	11	0	0	1	FR
140	44	19	11	0	0	0	FR
140	44	20	11	0	0	0	FR
141	45	1	10	0	10	7	OT
141	45	2	10	0	0	8	OT
141	45	3	10	0	1	2	OT
141	45	4	10	0	0	1	OT
141	45	5	10	0	1	0	OT
141	45	6	10	0	0	0	OT
141	45	7	10	0	0	5	OT
141	45	8	10	0	1	3	OT
141	45	9	10	0	1	2	OT
141	45	10	10	0	1	4	OT
141	45	11	10	0	1	3	OT
141	45	12	10	0	1	1	OT
141	45	13	10	0	0	0	OT
141	45	14	10	0	0	5	OT
141	45	15	10	0	0	1	OT
141	45	16	10	0	0	0	OT
141	45	17	10	0	0	0	OT
141	45	18	10	0	0	0	OT
141	45	19	10	0	0	0	OT
141	45	20	10	0	0	0	OT
142	46	1	10	0	7	10	CC
142	46	2	10	0	3	5	CC
142	46	3	10	0	1	2	CC
142	46	4	10	0	0	1	CC
142	46	5	10	0	0	1	CC
142	46	6	10	0	0	0	CC
142	46	7	10	0	0	5	CC
142	46	8	10	0	2	2	CC
142	46	9	10	0	0	3	CC
142	46	10	10	0	1	4	CC
142	46	11	10	0	1	3	CC
142	46	12	10	0	1	1	CC
142	46	13	10	0	0	0	CC
142	46	14	10	0	0	5	CC
142	46	15	10	0	1	0	CC
142	46	16	10	0	0	0	CC
142	46	17	10	0	0	0	CC
142	46	18	10	0	0	0	CC
142	46	19	10	0	0	0	CC
142	46	20	10	0	0	0	CC
143	47	1	12	0	0	16	CC
143	47	2	12	0	1	26	CC
143	47	3	12	0	1	22	CC
143	47	4	12	0	6	22	CC
143	47	5	12	0	3	26	CC
143	47	6	12	0	5	27	CC
143	47	7	12	0	10	29	CC
143	47	8	12	0	0	31	CC
143	47	9	12	0	0	28	CC
143	47	10	12	0	8	24	CC
143	47	11	12	0	0	25	CC
143	47	12	12	0	0	22	CC
143	47	13	12	0	7	18	CC
143	47	14	12	0	2	19	CC
143	47	15	12	0	11	19	CC
143	47	16	12	0	0	21	CC
143	47	17	12	0	0	15	CC
143	47	18	12	0	13	18	CC
143	47	19	12	0	0	5	CC
143	47	20	12	0	3	3	CC
144	48	1	12	0	14	2	CC
144	48	2	12	0	17	10	CC
144	48	3	12	0	14	9	CC
144	48	4	12	0	14	14	CC
144	48	5	12	0	17	12	CC
144	48	6	12	0	17	15	CC
144	48	7	12	0	17	22	CC
144	48	8	12	0	17	14	CC
144	48	9	12	0	17	11	CC
144	48	10	12	0	17	15	CC
144	48	11	12	0	17	8	CC
144	48	12	12	0	14	8	CC
144	48	13	12	0	14	11	CC
144	48	14	12	0	14	7	CC
144	48	15	12	0	17	13	CC
144	48	16	12	0	17	4	CC
144	48	17	12	0	11	4	CC
144	48	18	12	0	8	23	CC
144	48	19	12	0	5	0	CC
144	48	20	12	0	2	4	CC
145	49	1	13	1	0	24	OT
145	49	2	13	1	1	31	OT
145	49	3	13	1	2	28	OT
145	49	4	13	1	2	28	OT
145	49	5	13	1	0	14	OT
145	49	6	13	1	0	24	OT
145	49	7	13	1	5	26	OT
145	49	8	13	1	2	29	OT
145	49	9	13	1	1	28	OT
145	49	10	13	1	1	27	OT
145	49	11	13	1	1	13	OT
145	49	12	13	1	0	30	OT
145	49	13	13	1	2	32	OT
145	49	14	13	1	0	27	OT
145	49	15	13	1	0	21	OT
145	49	16	13	1	0	26	OT
145	49	17	13	1	0	21	OT
145	49	18	13	1	1	25	OT
145	49	19	13	1	1	23	OT
145	49	20	13	1	0	22	OT
146	50	1	14	1	10	21	CC
146	50	2	14	1	10	36	CC
146	50	3	14	1	10	30	CC
146	50	4	14	1	10	24	CC
146	50	5	14	1	10	26	CC
146	50	6	14	1	10	28	CC
146	50	7	14	1	10	14	CC
146	50	8	14	1	5	27	CC
146	50	9	14	1	7	29	CC
146	50	10	14	1	9	35	CC
146	50	11	14	1	10	26	CC
146	50	12	14	1	8	36	CC
146	50	13	14	1	10	14	CC
146	50	14	14	1	8	25	CC
146	50	15	14	1	8	17	CC
146	50	16	14	1	8	30	CC
146	50	17	14	1	8	16	CC
146	50	18	14	1	8	24	CC
146	50	19	14	1	8	8	CC
146	50	20	14	1	1	3	CC
147	51	1	14	1	9	22	OT
147	51	2	14	1	8	38	OT
147	51	3	14	1	10	30	OT
147	51	4	14	1	10	24	OT
147	51	5	14	1	8	28	OT
147	51	6	14	1	8	30	OT
147	51	7	14	1	10	14	OT
147	51	8	14	1	7	25	OT
147	51	9	14	1	8	28	OT
147	51	10	14	1	10	34	OT
147	51	11	14	1	12	24	OT
147	51	12	14	1	10	34	OT
147	51	13	14	1	10	14	OT
147	51	14	14	1	5	28	OT
147	51	15	14	1	7	18	OT
147	51	16	14	1	6	32	OT
147	51	17	14	1	7	17	OT
147	51	18	14	1	7	25	OT
147	51	19	14	1	1	15	OT
147	51	20	14	1	1	3	OT
148	52	1	13	1	3	21	FR
148	52	2	13	1	8	24	FR
148	52	3	13	1	5	25	FR
148	52	4	13	1	6	24	FR
148	52	5	13	1	10	4	FR
148	52	6	13	1	3	21	FR
148	52	7	13	1	4	27	FR
148	52	8	13	1	6	25	FR
148	52	9	13	1	8	21	FR
148	52	10	13	1	5	23	FR
148	52	11	13	1	10	4	FR
148	52	12	13	1	10	20	FR
148	52	13	13	1	10	24	FR
148	52	14	13	1	5	22	FR
148	52	15	13	1	0	21	FR
148	52	16	13	1	3	23	FR
148	52	17	13	1	0	21	FR
148	52	18	13	1	3	23	FR
148	52	19	13	1	0	24	FR
148	52	20	13	1	0	22	FR
149	53	1	14	1	9	22	CC
149	53	2	14	1	10	36	CC
149	53	3	14	1	11	29	CC
149	53	4	14	1	9	25	CC
149	53	5	14	1	18	18	CC
149	53	6	14	1	17	21	CC
149	53	7	14	1	0	24	CC
149	53	8	14	1	10	22	CC
149	53	9	14	1	16	20	CC
149	53	10	14	1	10	34	CC
149	53	11	14	1	12	24	CC
149	53	12	14	1	10	34	CC
149	53	13	14	1	3	21	CC
149	53	14	14	1	10	23	CC
149	53	15	14	1	10	15	CC
149	53	16	14	1	7	31	CC
149	53	17	14	1	8	16	CC
149	53	18	14	1	7	25	CC
149	53	19	14	1	7	9	CC
149	53	20	14	1	0	4	CC
150	54	1	15	1	10	10	FR
150	54	2	15	1	10	3	FR
150	54	3	15	1	10	9	FR
150	54	4	15	1	9	10	FR
150	54	5	15	1	10	5	FR
150	54	6	15	1	0	2	FR
150	54	7	15	1	20	5	FR
150	54	8	15	1	20	11	FR
150	54	9	15	1	20	17	FR
150	54	10	15	1	15	23	FR
150	54	11	15	1	20	21	FR
150	54	12	15	1	10	8	FR
150	54	13	15	1	0	16	FR
150	54	14	15	1	5	12	FR
150	54	15	15	1	0	9	FR
150	54	16	15	1	0	5	FR
150	54	17	15	1	10	1	FR
150	54	18	15	1	0	8	FR
150	54	19	15	1	0	2	FR
150	54	20	15	1	0	1	FR
151	55	1	15	1	8	12	CC
151	55	2	15	1	1	12	CC
151	55	3	15	1	6	13	CC
151	55	4	15	1	8	11	CC
151	55	5	15	1	1	14	CC
151	55	6	15	1	1	1	CC
151	55	7	15	1	0	25	CC
151	55	8	15	1	1	30	CC
151	55	9	15	1	6	31	CC
151	55	10	15	1	8	30	CC
151	55	11	15	1	5	36	CC
151	55	12	15	1	1	17	CC
151	55	13	15	1	6	10	CC
151	55	14	15	1	8	9	CC
151	55	15	15	1	0	9	CC
151	55	16	15	1	1	4	CC
151	55	17	15	1	0	11	CC
151	55	18	15	1	5	3	CC
151	55	19	15	1	1	1	CC
151	55	20	15	1	1	0	CC
152	56	1	13	1	1	23	CC
152	56	2	13	1	3	29	CC
152	56	3	13	1	3	27	CC
152	56	4	13	1	2	28	CC
152	56	5	13	1	1	13	CC
152	56	6	13	1	1	23	CC
152	56	7	13	1	2	29	CC
152	56	8	13	1	3	28	CC
152	56	9	13	1	0	29	CC
152	56	10	13	1	2	26	CC
152	56	11	13	1	3	11	CC
152	56	12	13	1	0	30	CC
152	56	13	13	1	2	32	CC
152	56	14	13	1	2	25	CC
152	56	15	13	1	1	20	CC
152	56	16	13	1	3	23	CC
152	56	17	13	1	1	20	CC
152	56	18	13	1	2	24	CC
152	56	19	13	1	3	21	CC
152	56	20	13	1	2	20	CC
153	57	1	15	1	2	18	OT
153	57	2	15	1	2	11	OT
153	57	3	15	1	3	16	OT
153	57	4	15	1	2	17	OT
153	57	5	15	1	4	11	OT
153	57	6	15	1	1	1	OT
153	57	7	15	1	5	20	OT
153	57	8	15	1	5	26	OT
153	57	9	15	1	5	32	OT
153	57	10	15	1	6	32	OT
153	57	11	15	1	6	35	OT
153	57	12	15	1	7	11	OT
153	57	13	15	1	5	11	OT
153	57	14	15	1	4	13	OT
153	57	15	15	1	4	5	OT
153	57	16	15	1	4	1	OT
153	57	17	15	1	1	10	OT
153	57	18	15	1	3	5	OT
153	57	19	15	1	1	1	OT
153	57	20	15	1	0	1	OT
154	58	1	15	1	0	20	FR
154	58	2	15	1	0	13	FR
154	58	3	15	1	0	19	FR
154	58	4	15	1	0	19	FR
154	58	5	15	1	0	15	FR
154	58	6	15	1	0	2	FR
154	58	7	15	1	0	25	FR
154	58	8	15	1	5	26	FR
154	58	9	15	1	6	31	FR
154	58	10	15	1	9	29	FR
154	58	11	15	1	10	31	FR
154	58	12	15	1	0	18	FR
154	58	13	15	1	5	11	FR
154	58	14	15	1	0	17	FR
154	58	15	15	1	5	4	FR
154	58	16	15	1	0	5	FR
154	58	17	15	1	0	11	FR
154	58	18	15	1	0	8	FR
154	58	19	15	1	0	2	FR
154	58	20	15	1	0	1	FR
155	59	1	13	1	20	4	OT
155	59	2	13	1	20	12	OT
155	59	3	13	1	20	10	OT
155	59	4	13	1	20	10	OT
155	59	5	13	1	3	11	OT
155	59	6	13	1	20	4	OT
155	59	7	13	1	20	11	OT
155	59	8	13	1	20	11	OT
155	59	9	13	1	20	9	OT
155	59	10	13	1	20	8	OT
155	59	11	13	1	0	14	OT
155	59	12	13	1	20	10	OT
155	59	13	13	1	20	14	OT
155	59	14	13	1	20	7	OT
155	59	15	13	1	20	1	OT
155	59	16	13	1	20	6	OT
155	59	17	13	1	20	1	OT
155	59	18	13	1	20	6	OT
155	59	19	13	1	20	4	OT
155	59	20	13	1	20	2	OT
156	60	1	14	1	3	28	CC
156	60	2	14	1	18	28	CC
156	60	3	14	1	9	31	CC
156	60	4	14	1	5	29	CC
156	60	5	14	1	0	36	CC
156	60	6	14	1	3	35	CC
156	60	7	14	1	4	20	CC
156	60	8	14	1	10	22	CC
156	60	9	14	1	5	31	CC
156	60	10	14	1	15	29	CC
156	60	11	14	1	2	34	CC
156	60	12	14	1	16	28	CC
156	60	13	14	1	1	23	CC
156	60	14	14	1	10	23	CC
156	60	15	14	1	0	25	CC
156	60	16	14	1	17	21	CC
156	60	17	14	1	1	23	CC
156	60	18	14	1	10	22	CC
156	60	19	14	1	0	16	CC
156	60	20	14	1	2	2	CC
157	61	1	16	0	5	18	CC
157	61	2	16	0	6	17	CC
157	61	3	16	0	8	13	CC
157	61	4	16	0	6	12	CC
157	61	5	16	0	4	9	CC
157	61	6	16	0	0	4	CC
157	61	7	16	0	2	2	CC
157	61	8	16	0	1	1	CC
157	61	9	16	0	0	2	CC
157	61	10	16	0	5	0	CC
157	61	11	16	0	6	3	CC
157	61	12	16	0	5	5	CC
157	61	13	16	0	5	7	CC
157	61	14	16	0	4	3	CC
157	61	15	16	0	3	1	CC
157	61	16	16	0	0	4	CC
157	61	17	16	0	1	2	CC
157	61	18	16	0	2	2	CC
157	61	19	16	0	2	1	CC
157	61	20	16	0	0	1	CC
158	62	1	16	0	3	20	CC
158	62	2	16	0	4	19	CC
158	62	3	16	0	2	19	CC
158	62	4	16	0	2	16	CC
158	62	5	16	0	3	10	CC
158	62	6	16	0	4	0	CC
158	62	7	16	0	0	4	CC
158	62	8	16	0	1	1	CC
158	62	9	16	0	0	2	CC
158	62	10	16	0	0	5	CC
158	62	11	16	0	2	7	CC
158	62	12	16	0	1	9	CC
158	62	13	16	0	2	10	CC
158	62	14	16	0	2	5	CC
158	62	15	16	0	0	4	CC
158	62	16	16	0	0	4	CC
158	62	17	16	0	1	2	CC
158	62	18	16	0	1	3	CC
158	62	19	16	0	0	3	CC
158	62	20	16	0	0	1	CC
159	63	1	17	0	8	29	CC
159	63	2	17	0	10	35	CC
159	63	3	17	0	10	40	CC
159	63	4	17	0	12	33	CC
159	63	5	17	0	8	31	CC
159	63	6	17	0	10	25	CC
159	63	7	17	0	6	37	CC
159	63	8	17	0	6	37	CC
159	63	9	17	0	7	20	CC
159	63	10	17	0	4	28	CC
159	63	11	17	0	5	32	CC
159	63	12	17	0	4	36	CC
159	63	13	17	0	4	31	CC
159	63	14	17	0	4	35	CC
159	63	15	17	0	3	26	CC
159	63	16	17	0	4	28	CC
159	63	17	17	0	4	19	CC
159	63	18	17	0	3	23	CC
159	63	19	17	0	4	27	CC
159	63	20	17	0	6	27	CC
160	64	1	17	0	14	23	CC
160	64	2	17	0	10	35	CC
160	64	3	17	0	15	35	CC
160	64	4	17	0	15	30	CC
160	64	5	17	0	10	29	CC
160	64	6	17	0	8	27	CC
160	64	7	17	0	20	23	CC
160	64	8	17	0	11	32	CC
160	64	9	17	0	5	22	CC
160	64	10	17	0	10	22	CC
160	64	11	17	0	15	22	CC
160	64	12	17	0	8	32	CC
160	64	13	17	0	15	20	CC
160	64	14	17	0	15	24	CC
160	64	15	17	0	10	19	CC
160	64	16	17	0	10	22	CC
160	64	17	17	0	5	18	CC
160	64	18	17	0	6	20	CC
160	64	19	17	0	10	21	CC
160	64	20	17	0	10	23	CC
161	65	1	16	0	10	13	FR
161	65	2	16	0	5	18	FR
161	65	3	16	0	8	13	FR
161	65	4	16	0	5	13	FR
161	65	5	16	0	5	8	FR
161	65	6	16	0	0	4	FR
161	65	7	16	0	0	4	FR
161	65	8	16	0	0	2	FR
161	65	9	16	0	1	1	FR
161	65	10	16	0	0	5	FR
161	65	11	16	0	1	8	FR
161	65	12	16	0	2	8	FR
161	65	13	16	0	2	10	FR
161	65	14	16	0	0	7	FR
161	65	15	16	0	1	3	FR
161	65	16	16	0	0	4	FR
161	65	17	16	0	1	2	FR
161	65	18	16	0	0	4	FR
161	65	19	16	0	1	2	FR
161	65	20	16	0	1	0	FR
162	66	1	18	0	4	17	CC
162	66	2	18	0	8	17	CC
162	66	3	18	0	4	11	CC
162	66	4	18	0	0	9	CC
162	66	5	18	0	10	19	CC
162	66	6	18	0	14	14	CC
162	66	7	18	0	0	12	CC
162	66	8	18	0	10	3	CC
162	66	9	18	0	0	9	CC
162	66	10	18	0	0	7	CC
162	66	11	18	0	20	21	CC
162	66	12	18	0	0	25	CC
162	66	13	18	0	0	20	CC
162	66	14	18	0	4	3	CC
162	66	15	18	0	0	3	CC
162	66	16	18	0	0	2	CC
162	66	17	18	0	16	0	CC
162	66	18	18	0	0	20	CC
162	66	19	18	0	0	13	CC
162	66	20	18	0	2	9	CC
163	67	1	17	0	10	27	CC
163	67	2	17	0	15	30	CC
163	67	3	17	0	15	35	CC
163	67	4	17	0	7	38	CC
163	67	5	17	0	12	27	CC
163	67	6	17	0	7	28	CC
163	67	7	17	0	8	35	CC
163	67	8	17	0	16	27	CC
163	67	9	17	0	5	22	CC
163	67	10	17	0	10	22	CC
163	67	11	17	0	7	30	CC
163	67	12	17	0	20	20	CC
163	67	13	17	0	7	28	CC
163	67	14	17	0	8	31	CC
163	67	15	17	0	8	21	CC
163	67	16	17	0	10	22	CC
163	67	17	17	0	5	18	CC
163	67	18	17	0	9	17	CC
163	67	19	17	0	12	19	CC
163	67	20	17	0	17	16	CC
164	68	1	18	0	12	9	CC
164	68	2	18	0	13	12	CC
164	68	3	18	0	6	9	CC
164	68	4	18	0	7	2	CC
164	68	5	18	0	15	14	CC
164	68	6	18	0	9	19	CC
164	68	7	18	0	8	4	CC
164	68	8	18	0	0	13	CC
164	68	9	18	0	6	3	CC
164	68	10	18	0	4	3	CC
164	68	11	18	0	16	25	CC
164	68	12	18	0	18	7	CC
164	68	13	18	0	15	5	CC
164	68	14	18	0	0	7	CC
164	68	15	18	0	2	1	CC
164	68	16	18	0	2	0	CC
164	68	17	18	0	0	16	CC
164	68	18	18	0	15	5	CC
164	68	19	18	0	10	3	CC
164	68	20	18	0	8	3	CC
165	69	1	17	0	5	32	CC
165	69	2	17	0	10	35	CC
165	69	3	17	0	10	40	CC
165	69	4	17	0	11	34	CC
165	69	5	17	0	9	30	CC
165	69	6	17	0	10	25	CC
165	69	7	17	0	9	34	CC
165	69	8	17	0	10	33	CC
165	69	9	17	0	10	17	CC
165	69	10	17	0	8	24	CC
165	69	11	17	0	10	27	CC
165	69	12	17	0	8	32	CC
165	69	13	17	0	9	26	CC
165	69	14	17	0	12	27	CC
165	69	15	17	0	8	21	CC
165	69	16	17	0	8	24	CC
165	69	17	17	0	9	14	CC
165	69	18	17	0	8	18	CC
165	69	19	17	0	5	26	CC
165	69	20	17	0	0	33	CC
166	70	1	18	0	4	17	CC
166	70	2	18	0	3	22	CC
166	70	3	18	0	3	12	CC
166	70	4	18	0	2	7	CC
166	70	5	18	0	3	26	CC
166	70	6	18	0	3	25	CC
166	70	7	18	0	3	9	CC
166	70	8	18	0	3	10	CC
166	70	9	18	0	2	7	CC
166	70	10	18	0	2	5	CC
166	70	11	18	0	5	36	CC
166	70	12	18	0	5	20	CC
166	70	13	18	0	3	17	CC
166	70	14	18	0	1	6	CC
166	70	15	18	0	0	3	CC
166	70	16	18	0	0	2	CC
166	70	17	18	0	0	16	CC
166	70	18	18	0	3	17	CC
166	70	19	18	0	2	11	CC
166	70	20	18	0	0	11	CC
167	71	1	16	0	5	18	CC
167	71	2	16	0	8	15	CC
167	71	3	16	0	3	18	CC
167	71	4	16	0	5	13	CC
167	71	5	16	0	1	12	CC
167	71	6	16	0	0	4	CC
167	71	7	16	0	2	2	CC
167	71	8	16	0	0	2	CC
167	71	9	16	0	1	1	CC
167	71	10	16	0	0	5	CC
167	71	11	16	0	0	9	CC
167	71	12	16	0	2	8	CC
167	71	13	16	0	3	9	CC
167	71	14	16	0	1	6	CC
167	71	15	16	0	0	4	CC
167	71	16	16	0	4	0	CC
167	71	17	16	0	0	3	CC
167	71	18	16	0	1	3	CC
167	71	19	16	0	0	3	CC
167	71	20	16	0	0	1	CC
168	72	1	18	0	1	20	FR
168	72	2	18	0	1	24	FR
168	72	3	18	0	2	13	FR
168	72	4	18	0	0	9	FR
168	72	5	18	0	1	28	FR
168	72	6	18	0	2	26	FR
168	72	7	18	0	1	11	FR
168	72	8	18	0	0	13	FR
168	72	9	18	0	1	8	FR
168	72	10	18	0	1	6	FR
168	72	11	18	0	0	41	FR
168	72	12	18	0	2	23	FR
168	72	13	18	0	2	18	FR
168	72	14	18	0	2	5	FR
168	72	15	18	0	1	2	FR
168	72	16	18	0	0	2	FR
168	72	17	18	0	0	16	FR
168	72	18	18	0	2	18	FR
168	72	19	18	0	1	12	FR
168	72	20	18	0	1	10	FR
169	73	1	21	0	2	4	OT
169	73	2	21	0	0	6	OT
169	73	3	21	0	0	2	OT
169	73	4	21	0	0	7	OT
169	73	5	21	0	0	3	OT
169	73	6	21	0	0	1	OT
169	73	7	21	0	0	0	OT
169	73	8	21	0	1	0	OT
169	73	9	21	0	0	1	OT
169	73	10	21	0	0	0	OT
169	73	11	21	0	0	0	OT
169	73	12	21	0	0	20	OT
169	73	13	21	0	0	5	OT
169	73	14	21	0	0	11	OT
169	73	15	21	0	2	1	OT
169	73	16	21	0	0	20	OT
169	73	17	21	0	0	1	OT
169	73	18	21	0	0	0	OT
169	73	19	21	0	0	0	OT
169	73	20	21	0	0	0	OT
170	74	1	19	0	17	11	CC
170	74	2	19	0	16	11	CC
170	74	3	19	0	10	7	CC
170	74	4	19	0	9	7	CC
170	74	5	19	0	8	14	CC
170	74	6	19	0	8	10	CC
170	74	7	19	0	10	13	CC
170	74	8	19	0	8	11	CC
170	74	9	19	0	8	9	CC
170	74	10	19	0	6	9	CC
170	74	11	19	0	6	6	CC
170	74	12	19	0	5	3	CC
170	74	13	19	0	6	3	CC
170	74	14	19	0	6	5	CC
170	74	15	19	0	6	4	CC
170	74	16	19	0	6	8	CC
170	74	17	19	0	6	7	CC
170	74	18	19	0	5	3	CC
170	74	19	19	0	5	18	CC
170	74	20	19	0	5	9	CC
171	75	1	21	0	2	4	FR
171	75	2	21	0	1	5	FR
171	75	3	21	0	1	1	FR
171	75	4	21	0	0	7	FR
171	75	5	21	0	2	1	FR
171	75	6	21	0	1	0	FR
171	75	7	21	0	0	0	FR
171	75	8	21	0	0	1	FR
171	75	9	21	0	0	1	FR
171	75	10	21	0	0	0	FR
171	75	11	21	0	0	0	FR
171	75	12	21	0	0	20	FR
171	75	13	21	0	2	3	FR
171	75	14	21	0	1	10	FR
171	75	15	21	0	1	2	FR
171	75	16	21	0	0	20	FR
171	75	17	21	0	1	0	FR
171	75	18	21	0	0	0	FR
171	75	19	21	0	0	0	FR
171	75	20	21	0	0	0	FR
172	76	1	20	0	5	7	OT
172	76	2	20	0	10	8	OT
172	76	3	20	0	5	9	OT
172	76	4	20	0	3	10	OT
172	76	5	20	0	4	8	OT
172	76	6	20	0	2	8	OT
172	76	7	20	0	0	8	OT
172	76	8	20	0	2	5	OT
172	76	9	20	0	3	5	OT
172	76	10	20	0	0	6	OT
172	76	11	20	0	2	2	OT
172	76	12	20	0	5	2	OT
172	76	13	20	0	1	7	OT
172	76	14	20	0	1	7	OT
172	76	15	20	0	3	5	OT
172	76	16	20	0	1	5	OT
172	76	17	20	0	1	1	OT
172	76	18	20	0	0	2	OT
172	76	19	20	0	1	0	OT
172	76	20	20	0	0	0	OT
173	77	1	20	0	4	8	CC
173	77	2	20	0	3	15	CC
173	77	3	20	0	3	11	CC
173	77	4	20	0	4	9	CC
173	77	5	20	0	3	9	CC
173	77	6	20	0	3	7	CC
173	77	7	20	0	4	4	CC
173	77	8	20	0	3	4	CC
173	77	9	20	0	3	5	CC
173	77	10	20	0	4	2	CC
173	77	11	20	0	1	3	CC
173	77	12	20	0	1	6	CC
173	77	13	20	0	3	5	CC
173	77	14	20	0	3	5	CC
173	77	15	20	0	3	5	CC
173	77	16	20	0	2	4	CC
173	77	17	20	0	0	2	CC
173	77	18	20	0	2	0	CC
173	77	19	20	0	0	1	CC
173	77	20	20	0	0	0	CC
174	78	1	20	0	3	9	OT
174	78	2	20	0	3	15	OT
174	78	3	20	0	4	10	OT
174	78	4	20	0	4	9	OT
174	78	5	20	0	3	9	OT
174	78	6	20	0	3	7	OT
174	78	7	20	0	2	6	OT
174	78	8	20	0	2	5	OT
174	78	9	20	0	0	8	OT
174	78	10	20	0	0	6	OT
174	78	11	20	0	1	3	OT
174	78	12	20	0	1	6	OT
174	78	13	20	0	2	6	OT
174	78	14	20	0	2	6	OT
174	78	15	20	0	0	8	OT
174	78	16	20	0	1	5	OT
174	78	17	20	0	1	1	OT
174	78	18	20	0	0	2	OT
174	78	19	20	0	0	1	OT
174	78	20	20	0	0	0	OT
175	79	1	19	0	1	27	CC
175	79	2	19	0	0	27	CC
175	79	3	19	0	0	17	CC
175	79	4	19	0	2	14	CC
175	79	5	19	0	0	22	CC
175	79	6	19	0	0	18	CC
175	79	7	19	0	1	22	CC
175	79	8	19	0	0	19	CC
175	79	9	19	0	0	17	CC
175	79	10	19	0	3	12	CC
175	79	11	19	0	3	9	CC
175	79	12	19	0	0	8	CC
175	79	13	19	0	0	9	CC
175	79	14	19	0	0	11	CC
175	79	15	19	0	0	10	CC
175	79	16	19	0	0	14	CC
175	79	17	19	0	0	13	CC
175	79	18	19	0	0	8	CC
175	79	19	19	0	15	8	CC
175	79	20	19	0	0	14	CC
176	80	1	20	0	0	12	OT
176	80	2	20	0	2	16	OT
176	80	3	20	0	2	12	OT
176	80	4	20	0	2	11	OT
176	80	5	20	0	2	10	OT
176	80	6	20	0	2	8	OT
176	80	7	20	0	2	6	OT
176	80	8	20	0	0	7	OT
176	80	9	20	0	2	6	OT
176	80	10	20	0	2	4	OT
176	80	11	20	0	0	4	OT
176	80	12	20	0	0	7	OT
176	80	13	20	0	2	6	OT
176	80	14	20	0	2	6	OT
176	80	15	20	0	2	6	OT
176	80	16	20	0	2	4	OT
176	80	17	20	0	0	2	OT
176	80	18	20	0	0	2	OT
176	80	19	20	0	0	1	OT
176	80	20	20	0	0	0	OT
177	81	1	21	0	0	6	OT
177	81	2	21	0	1	5	OT
177	81	3	21	0	1	1	OT
177	81	4	21	0	6	1	OT
177	81	5	21	0	0	3	OT
177	81	6	21	0	0	1	OT
177	81	7	21	0	0	0	OT
177	81	8	21	0	0	1	OT
177	81	9	21	0	0	1	OT
177	81	10	21	0	0	0	OT
177	81	11	21	0	0	0	OT
177	81	12	21	0	20	0	OT
177	81	13	21	0	0	5	OT
177	81	14	21	0	10	1	OT
177	81	15	21	0	0	3	OT
177	81	16	21	0	20	0	OT
177	81	17	21	0	0	1	OT
177	81	18	21	0	0	0	OT
177	81	19	21	0	0	0	OT
177	81	20	21	0	0	0	OT
178	82	1	19	0	1	27	FR
178	82	2	19	0	2	25	FR
178	82	3	19	0	0	17	FR
178	82	4	19	0	1	15	FR
178	82	5	19	0	10	12	FR
178	82	6	19	0	3	15	FR
178	82	7	19	0	3	20	FR
178	82	8	19	0	2	17	FR
178	82	9	19	0	5	12	FR
178	82	10	19	0	2	13	FR
178	82	11	19	0	3	9	FR
178	82	12	19	0	3	5	FR
178	82	13	19	0	1	8	FR
178	82	14	19	0	3	8	FR
178	82	15	19	0	2	8	FR
178	82	16	19	0	4	10	FR
178	82	17	19	0	3	10	FR
178	82	18	19	0	1	7	FR
178	82	19	19	0	3	20	FR
178	82	20	19	0	0	14	FR
179	83	1	19	0	9	19	CC
179	83	2	19	0	9	18	CC
179	83	3	19	0	7	10	CC
179	83	4	19	0	4	12	CC
179	83	5	19	0	4	18	CC
179	83	6	19	0	7	11	CC
179	83	7	19	0	9	14	CC
179	83	8	19	0	9	10	CC
179	83	9	19	0	4	13	CC
179	83	10	19	0	4	11	CC
179	83	11	19	0	0	12	CC
179	83	12	19	0	0	8	CC
179	83	13	19	0	2	7	CC
179	83	14	19	0	2	9	CC
179	83	15	19	0	2	8	CC
179	83	16	19	0	4	10	CC
179	83	17	19	0	4	9	CC
179	83	18	19	0	2	6	CC
179	83	19	19	0	0	23	CC
179	83	20	19	0	9	5	CC
180	84	1	21	0	2	4	CC
180	84	2	21	0	4	2	CC
180	84	3	21	0	0	2	CC
180	84	4	21	0	1	6	CC
180	84	5	21	0	1	2	CC
180	84	6	21	0	0	1	CC
180	84	7	21	0	0	0	CC
180	84	8	21	0	0	1	CC
180	84	9	21	0	1	0	CC
180	84	10	21	0	0	0	CC
180	84	11	21	0	0	0	CC
180	84	12	21	0	0	20	CC
180	84	13	21	0	3	2	CC
180	84	14	21	0	0	11	CC
180	84	15	21	0	0	3	CC
180	84	16	21	0	0	20	CC
180	84	17	21	0	0	1	CC
180	84	18	21	0	0	0	CC
180	84	19	21	0	0	0	CC
180	84	20	21	0	0	0	CC
181	85	1	23	1	15	29	CC
181	85	2	23	1	13	26	CC
181	85	3	23	1	10	25	CC
181	85	4	23	1	14	20	CC
181	85	5	23	1	10	19	CC
181	85	6	23	1	10	7	CC
181	85	7	23	1	0	15	CC
181	85	8	23	1	5	14	CC
181	85	9	23	1	5	16	CC
181	85	10	23	1	6	18	CC
181	85	11	23	1	8	22	CC
181	85	12	23	1	11	26	CC
181	85	13	23	1	10	21	CC
181	85	14	23	1	8	19	CC
181	85	15	23	1	6	20	CC
181	85	16	23	1	8	12	CC
181	85	17	23	1	0	17	CC
181	85	18	23	1	5	13	CC
181	85	19	23	1	5	13	CC
181	85	20	23	1	0	12	CC
182	86	1	22	1	3	13	OT
182	86	2	22	1	5	13	OT
182	86	3	22	1	2	14	OT
182	86	4	22	1	5	11	OT
182	86	5	22	1	5	12	OT
182	86	6	22	1	2	13	OT
182	86	7	22	1	2	11	OT
182	86	8	22	1	3	9	OT
182	86	9	22	1	4	7	OT
182	86	10	22	1	0	10	OT
182	86	11	22	1	3	5	OT
182	86	12	22	1	3	5	OT
182	86	13	22	1	5	5	OT
182	86	14	22	1	4	9	OT
182	86	15	22	1	4	7	OT
182	86	16	22	1	3	6	OT
182	86	17	22	1	4	5	OT
182	86	18	22	1	0	7	OT
182	86	19	22	1	0	1	OT
182	86	20	22	1	0	0	OT
183	87	1	23	1	9	35	CC
183	87	2	23	1	9	30	CC
183	87	3	23	1	12	23	CC
183	87	4	23	1	9	25	CC
183	87	5	23	1	12	17	CC
183	87	6	23	1	5	12	CC
183	87	7	23	1	5	10	CC
183	87	8	23	1	5	14	CC
183	87	9	23	1	5	16	CC
183	87	10	23	1	7	17	CC
183	87	11	23	1	7	23	CC
183	87	12	23	1	9	28	CC
183	87	13	23	1	8	23	CC
183	87	14	23	1	7	20	CC
183	87	15	23	1	9	17	CC
183	87	16	23	1	3	17	CC
183	87	17	23	1	7	10	CC
183	87	18	23	1	7	11	CC
183	87	19	23	1	7	11	CC
183	87	20	23	1	0	12	CC
184	88	1	24	1	0	7	FR
184	88	2	24	1	0	23	FR
184	88	3	24	1	0	7	FR
184	88	4	24	1	0	8	FR
184	88	5	24	1	0	4	FR
184	88	6	24	1	0	4	FR
184	88	7	24	1	0	3	FR
184	88	8	24	1	0	5	FR
184	88	9	24	1	0	6	FR
184	88	10	24	1	0	7	FR
184	88	11	24	1	0	7	FR
184	88	12	24	1	0	5	FR
184	88	13	24	1	0	2	FR
184	88	14	24	1	0	2	FR
184	88	15	24	1	0	2	FR
184	88	16	24	1	0	0	FR
184	88	17	24	1	0	1	FR
184	88	18	24	1	0	0	FR
184	88	19	24	1	0	0	FR
184	88	20	24	1	0	1	FR
185	89	1	22	1	0	16	CC
185	89	2	22	1	5	13	CC
185	89	3	22	1	4	12	CC
185	89	4	22	1	4	12	CC
185	89	5	22	1	4	13	CC
185	89	6	22	1	5	10	CC
185	89	7	22	1	4	9	CC
185	89	8	22	1	3	9	CC
185	89	9	22	1	3	8	CC
185	89	10	22	1	4	6	CC
185	89	11	22	1	2	6	CC
185	89	12	22	1	2	6	CC
185	89	13	22	1	2	8	CC
185	89	14	22	1	3	10	CC
185	89	15	22	1	4	7	CC
185	89	16	22	1	3	6	CC
185	89	17	22	1	2	7	CC
185	89	18	22	1	2	5	CC
185	89	19	22	1	0	1	CC
185	89	20	22	1	0	0	CC
186	90	1	22	1	9	7	CC
186	90	2	22	1	5	13	CC
186	90	3	22	1	5	11	CC
186	90	4	22	1	4	12	CC
186	90	5	22	1	4	13	CC
186	90	6	22	1	5	10	CC
186	90	7	22	1	4	9	CC
186	90	8	22	1	3	9	CC
186	90	9	22	1	4	7	CC
186	90	10	22	1	3	7	CC
186	90	11	22	1	0	8	CC
186	90	12	22	1	3	5	CC
186	90	13	22	1	3	7	CC
186	90	14	22	1	3	10	CC
186	90	15	22	1	3	8	CC
186	90	16	22	1	0	9	CC
186	90	17	22	1	3	6	CC
186	90	18	22	1	3	4	CC
186	90	19	22	1	0	1	CC
186	90	20	22	1	0	0	CC
187	91	1	23	1	18	26	CC
187	91	2	23	1	14	25	CC
187	91	3	23	1	11	24	CC
187	91	4	23	1	8	26	CC
187	91	5	23	1	5	24	CC
187	91	6	23	1	1	16	CC
187	91	7	23	1	5	10	CC
187	91	8	23	1	5	14	CC
187	91	9	23	1	6	15	CC
187	91	10	23	1	7	17	CC
187	91	11	23	1	9	21	CC
187	91	12	23	1	12	25	CC
187	91	13	23	1	7	24	CC
187	91	14	23	1	6	21	CC
187	91	15	23	1	6	20	CC
187	91	16	23	1	5	15	CC
187	91	17	23	1	7	10	CC
187	91	18	23	1	4	14	CC
187	91	19	23	1	3	15	CC
187	91	20	23	1	3	9	CC
188	92	1	22	1	4	12	FR
188	92	2	22	1	3	15	FR
188	92	3	22	1	5	11	FR
188	92	4	22	1	3	13	FR
188	92	5	22	1	4	13	FR
188	92	6	22	1	3	12	FR
188	92	7	22	1	3	10	FR
188	92	8	22	1	3	9	FR
188	92	9	22	1	0	11	FR
188	92	10	22	1	3	7	FR
188	92	11	22	1	3	5	FR
188	92	12	22	1	0	8	FR
188	92	13	22	1	0	10	FR
188	92	14	22	1	3	10	FR
188	92	15	22	1	0	11	FR
188	92	16	22	1	3	6	FR
188	92	17	22	1	0	9	FR
188	92	18	22	1	2	5	FR
188	92	19	22	1	1	0	FR
188	92	20	22	1	0	0	FR
189	93	1	24	1	2	5	OT
189	93	2	24	1	2	21	OT
189	93	3	24	1	4	3	OT
189	93	4	24	1	2	6	OT
189	93	5	24	1	4	0	OT
189	93	6	24	1	2	2	OT
189	93	7	24	1	0	3	OT
189	93	8	24	1	1	4	OT
189	93	9	24	1	3	3	OT
189	93	10	24	1	3	4	OT
189	93	11	24	1	3	4	OT
189	93	12	24	1	3	2	OT
189	93	13	24	1	0	2	OT
189	93	14	24	1	0	2	OT
189	93	15	24	1	2	0	OT
189	93	16	24	1	0	0	OT
189	93	17	24	1	1	0	OT
189	93	18	24	1	0	0	OT
189	93	19	24	1	0	0	OT
189	93	20	24	1	0	1	OT
190	94	1	24	1	0	7	CC
190	94	2	24	1	20	3	CC
190	94	3	24	1	0	7	CC
190	94	4	24	1	3	5	CC
190	94	5	24	1	0	4	CC
190	94	6	24	1	0	4	CC
190	94	7	24	1	0	3	CC
190	94	8	24	1	2	3	CC
190	94	9	24	1	1	5	CC
190	94	10	24	1	1	6	CC
190	94	11	24	1	1	6	CC
190	94	12	24	1	0	5	CC
190	94	13	24	1	0	2	CC
190	94	14	24	1	1	1	CC
190	94	15	24	1	0	2	CC
190	94	16	24	1	0	0	CC
190	94	17	24	1	0	1	CC
190	94	18	24	1	0	0	CC
190	94	19	24	1	0	0	CC
190	94	20	24	1	0	1	CC
191	95	1	23	1	2	42	CC
191	95	2	23	1	3	36	CC
191	95	3	23	1	2	33	CC
191	95	4	23	1	3	31	CC
191	95	5	23	1	2	27	CC
191	95	6	23	1	1	16	CC
191	95	7	23	1	5	10	CC
191	95	8	23	1	4	15	CC
191	95	9	23	1	5	16	CC
191	95	10	23	1	4	20	CC
191	95	11	23	1	6	24	CC
191	95	12	23	1	5	32	CC
191	95	13	23	1	6	25	CC
191	95	14	23	1	6	21	CC
191	95	15	23	1	5	21	CC
191	95	16	23	1	4	16	CC
191	95	17	23	1	3	14	CC
191	95	18	23	1	2	16	CC
191	95	19	23	1	3	15	CC
191	95	20	23	1	9	3	CC
192	96	1	24	1	5	2	FR
192	96	2	24	1	1	22	FR
192	96	3	24	1	3	4	FR
192	96	4	24	1	3	5	FR
192	96	5	24	1	0	4	FR
192	96	6	24	1	2	2	FR
192	96	7	24	1	3	0	FR
192	96	8	24	1	2	3	FR
192	96	9	24	1	2	4	FR
192	96	10	24	1	3	4	FR
192	96	11	24	1	3	4	FR
192	96	12	24	1	2	3	FR
192	96	13	24	1	2	0	FR
192	96	14	24	1	1	1	FR
192	96	15	24	1	0	2	FR
192	96	16	24	1	0	0	FR
192	96	17	24	1	0	1	FR
192	96	18	24	1	0	0	FR
192	96	19	24	1	0	0	FR
192	96	20	24	1	1	0	FR
