# Supplementary material for: The signaling role of feedback in the repeated public goods game: Experimental evidence from the laboratory
Source: PLoS One. 2024 Feb 29;19(2):e0299196. doi: 10.1371/journal.pone.0299196 (PMC10903900; doi:10.1371/journal.pone.0299196)
Supplement: S2 Data — (TXT) [file pone.0299196.s003.txt]

Variable	 Description
--------------------------------------------------
subject          participants
id               renumber "subject" from  1 to 96
Period           1-20 (20-round repeated PGG)
group            1-24 groups (4 people per group)
DF               1 for detailed-feedback treatment and 0 for simplified-feedback treatment
Contribution     subjects' contribution
OtherContri      contribution of the other three group members 
Type             categories of subjects' willingness to cooperate voluntarily
